# Supplementary material for: Prolonged Humid Heat Triggers Systemic Inflammation and Stress Signaling: Fluid Intake Modulates NF-κB, p38, JNK2, and STAT3α Pathways
Source: Int J Mol Sci. 2025 May 26;26(11):5114. doi: 10.3390/ijms26115114 (PMC12154057; doi:10.3390/ijms26115114)
Supplement: Supplementary file 1 [file ijms-26-05114-s001.zip]

Archive with 1 entries (1 files):
- ijms-3645944-supplementary.pdf
